# Supplementary material for: Molecular Characterization of Leptospira Species Detected in the Kidneys of Slaughtered Livestock in Abattoirs in Gauteng Province, South Africa
Source: Pathogens. 2023 Apr 30;12(5):666. doi: 10.3390/pathogens12050666 (PMC10223745; doi:10.3390/pathogens12050666)
Supplement: Supplementary file 1 [file pathogens-12-00666-s001.zip]

Archive with 1 entries (1 files):
- pathogens-2355337-supplementary.pdf
